# Supplementary material for: The role of personality beliefs and “small talk” in strategic behaviour
Source: PLoS One. 2022 Sep 2;17(9):e0269523. doi: 10.1371/journal.pone.0269523 (PMC9438804; doi:10.1371/journal.pone.0269523)
Supplement: S2 File — (ZIP) [file pone.0269523.s002.zip]

Archive with 49 entries (49 files):
- main.tex
- SmallTalk_Appendix.tex
- SmallTalk_references.bib
- additional_ref.bib
- R&R final.tex
- plos2015.bst
- appendix.tex
- SmallTalk_Figures/beliefs_interactionplot.png
- SmallTalk_Figures/beliefs_projection.png
- SmallTalk_Figures/contribution.png
- SmallTalk_Figures/contributiondist.png
- SmallTalk_Figures/ContributionOrder1.png
- SmallTalk_Figures/ContributionOrder2.png
- SmallTalk_Figures/imageALL.png
- SmallTalk_Figures/imageHE.png
- SmallTalk_Figures/imageHN.png
- SmallTalk_Figures/imageLE.png
- SmallTalk_Figures/imageLN.png
- SmallTalk_Figures/interaction_extraversion.png
- SmallTalk_Figures/kernel_level.png
- SmallTalk_Figures/kernel_levelbelief.png
- SmallTalk_Figures/level_control.png
- SmallTalk_Figures/level_prob.png
- SmallTalk_Figures/level_prob2.png
- SmallTalk_Figures/level_treatment.png
- SmallTalk_Figures/levelbelief_control.png
- SmallTalk_Figures/levelbelief_treatment.png
- SmallTalk_Figures/levelk_treatment.png
- SmallTalk_Figures/PGGbelief.png
- SmallTalk_Figures/PGGbeliefdist.png
- SmallTalk_Figures/seqControl.png
- SmallTalk_Figures/seqTreatment.png
- Main_paper_tif_figures/Fig1A.tif
- Main_paper_tif_figures/Fig1B.tif
- Main_paper_tif_figures/Fig2A.tif
- Main_paper_tif_figures/Fig2B.tif
- Main_paper_tif_figures/Fig2C.tif
- Main_paper_tif_figures/Fig3A.tif
- Main_paper_tif_figures/Fig3B.tif
- Main_paper_tif_figures/Fig3C.tif
- Main_paper_tif_figures/Fig4A.tif
- Main_paper_tif_figures/Fig4B.tif
- Main_paper_tif_figures/Fig5A.tif
- Main_paper_tif_figures/Fig5B.tif
- Combining_multipanel_figures/Fig1.tif
- Combining_multipanel_figures/Fig2.tif
- Combining_multipanel_figures/Fig3.tif
- Combining_multipanel_figures/Fig4.tif
- Combining_multipanel_figures/Fig5.tif
