# Supplementary material for: The role of personality beliefs and “small talk” in strategic behaviour
Source: PLoS One. 2022 Sep 2;17(9):e0269523. doi: 10.1371/journal.pone.0269523 (PMC9438804; doi:10.1371/journal.pone.0269523)
Supplement: S2 File — (ZIP) [file pone.0269523.s002.zip › SmallTalk_references.bib]

@article {Albright1988,
	Title = {Consensus in personality judgments at zero acquaintance},
	Author = {Albright, L and Kenny, DA and Malloy, TE},
	DOI = {10.1037//0022-3514.55.3.387},
	Number = {3},
	Volume = {55},
	Month = {September},
	Year = {1988},
	Journal = {Journal of personality and social psychology},
	ISSN = {0022-3514},
	Pages = {387—395},
}


@article{Arad2012,
	Author = {Arad, Ayala and Rubinstein, Ariel},
	Title = {The 11-20 Money Request Game: A Level-k Reasoning Study},
	Journal = {American Economic Review},
	Volume = {102},
	Number = {7},
	Year = {2012},
	Month = {December},
	Pages = {3561-73},
	DOI = {10.1257/aer.102.7.3561},
}

@article {Baron-Cohen2001,
	author = {Baron-Cohen, Simon and Wheelwright, Sally and Hill, Jacqueline and Raste, Yogini and Plumb, Ian},
	title = {The “Reading the Mind in the Eyes” Test Revised Version: A Study with Normal Adults, and Adults with Asperger Syndrome or High-functioning Autism},
	journal = {Journal of Child Psychology and Psychiatry},
	volume = {42},
	number = {2},
	publisher = {Blackwell Publishing Ltd.},
	issn = {1469-7610},
	doi = {10.1111/1469-7610.00715},
	pages = {241--251},
	keywords = {Theory of mind, Asperger's Disorder, autistic disorder, social cognition},
	year = {2001}
}

@article{Blais2006,
	author={Blais,Ann-Renée and Weber,Elke U.},
	year={2006},
	month={07},
	title={A Domain-Specific Risk-Taking (DOSPERT) scale for adult populations},
	journal={Judgment and Decision Making},
	volume={1},
	number={1},
	pages={33},
	keywords={Psychology},
	isbn={19302975},
	doi = {10.1037/t13084-000}
}

@article{Bochet2006,
archivePrefix = {arXiv},
arxivId = {arXiv:1011.1669v3},
author = {Bochet, Olivier and Page, Talbot and Putterman, Louis},
doi = {10.1016/j.jebo.2003.06.006},
eprint = {arXiv:1011.1669v3},
isbn = {0167-2681},
issn = {01672681},
journal = {Journal of Economic Behavior and Organization},
keywords = {Cheap talk,Collective action,Communication,Public goods,Punishment},
number = {1},
pages = {11--26},
pmid = {25246403},
title = {{Communication and punishment in voluntary contribution experiments}},
volume = {60},
year = {2006}
}


@article{Burke1986,
	author = {Donald M. Burke and Maureen Hall},
	title = {Personality Characteristics of Volunteers in a Companion for Children Program},
	journal = {Psychological Reports},
	volume = {59},
	number = {2},
	pages = {819-825},
	year = {1986},
	doi = {10.2466/pr0.1986.59.2.819},
	eprint = {http://dx.doi.org/10.2466/pr0.1986.59.2.819}
}

@article{bursztyn2017,
	author = {Bursztyn, Leonardo and Ferman, Bruno and Fiorin, Stefano and Kanz, Martin and Rao, Gautam},
    title = "{Status Goods: Experimental Evidence from Platinum Credit Cards}",
    journal = {The Quarterly Journal of Economics},
    volume = {133},
    number = {3},
    pages = {1561-1595},
    year = {2017},
    month = {12},
    issn = {0033-5533},
	doi = {10.1093/qje/qjx048},
	eprint = {http://oup.prod.sis.lan/qje/article-pdf/133/3/1561/25112567/qjx048.pdf}
}

@article{Canli2004,
	author = {Canli, T},
	doi = {10.1111/j.1467-6494.2004.00292.x},
	isbn = {0022-3506 (Print)$\backslash$r0022-3506 (Linking)},
	issn = {0022-3506},
	journal = {Journal of personality},
	keywords = {*Brain Mapping,*Extraversion (Psychology),Amygdala/*physiology,Brain/*physiology/physiopathology,Emotions/*physiology,Facial Expression,Female,Genetic Variation,Health Status,Humans,Magnetic Resonance Imaging,Male,Neural Pathways,Neurotic Disorders/*physiopathology,Perception/physiology,Personality/genetics/physiology},
	number = {6},
	pages = {1105--1132},
	pmid = {15509278},
	title = {{Functional brain mapping of extraversion and neuroticism: learning from individual differences in emotion processing}},
	volume = {72},
	year = {2004}
}

@article{Carlo2005,
	author = {Carlo, Gustavo and Okun, Morris A. and Knight, George P. and de Guzman, Maria Rosario T},
	doi = {10.1016/j.paid.2004.08.012},
	isbn = {0191-8869},
	issn = {01918869},
	journal = {Personality and Individual Differences},
	keywords = {Agreeableness,Extraversion,Motivation,Motives,Personality,Prosocial behaviors,Traits,Volunteering},
	number = {6},
	pages = {1293--1305},
	pmid = {31428957},
	title = {{The interplay of traits and motives on volunteering: Agreeableness, extraversion and prosocial value motivation}},
	volume = {38},
	year = {2005}
}

@article{Coricelli2009,
	author = {Coricelli, Giorgio and Nagel, Rosemarie}, 
	title = {Neural correlates of depth of strategic reasoning in medial prefrontal cortex},
	volume = {106}, 
	number = {23}, 
	pages = {9163-9168}, 
	year = {2009}, 
	doi = {10.1073/pnas.0807721106},  
	eprint = {http://www.pnas.org/content/106/23/9163.full.pdf}, 
	journal = {Proceedings of the National Academy of Sciences} 
}

@article{Costa,
	author = {Costa, P T and McCrae, R R},
	journal = {Journal of Personality and Social Psychology},
	keywords = {CCP JRR},
	pages = {668--678},
	title = {{Influence of extraversion and neuroticism on subjective well-being: Happy and unhappy people}},
	volume = {38},
	year = {1980},
	doi ={10.1037//0022-3514.38.4.668}
}

@book{CostaMccrae1992,
author = {Costa, Paul T and McCrae, Robert R},
year = {1992},
title = {{Neo PI-R professional manual}},
publisher = {Odessa, FL: Psychological Assessment Resources}
}

@article{CCB2001,
	author = {Costa-Gomes, Miguel and Crawford, Vincent P. and Broseta, Bruno},
	journal = {Econometrica},
	pages = {1193--1235},
	title = {{Cognition and behavior in normal-form	games: an experimental study}},
	doi = {10.1111/1468-0262.00239},
	volume = {69},
	year = {2001}
}

@article{das2007yahoo,
	title={Yahoo! for Amazon: Sentiment extraction from small talk on the web},
	author={Das, Sanjiv R and Chen, Mike Y},
	journal={Management science},
	volume={53},
	number={9},
	pages={1375--1388},
	year={2007},
	publisher={INFORMS},
	url = {http://www.jstor.org/stable/20122297}
}

@article{Dawes1977,
	author = {Dawes, Robyn M. and McTavish, Jeanne and Shaklee, Harriet},
	year = {1977},
	month = {01},
	pages = {1-11},
	title = {Behavior, Communication, and Assumptions About Other People's Behavior in a Commons Dilemma Situation},
	volume = {35},
	journal = {Journal of Personality and Social Psychology}
}

@article{depue1999,
	title={Neurobiology of the structure of personality: Dopamine, facilitation of incentive motivation, and extraversion},
	author={Depue, Richard A and Collins, Paul F},
	journal={Behavioral and brain sciences},
	volume={22},
	number={3},
	pages={491--517},
	year={1999},
	publisher={Cambridge University Press}
}

@article{DeYoung2007,
	author = {DeYoung, Colin G and Quilty, Lena C and Peterson, Jordan B},
	doi = {10.1037/0022-3514.93.5.880},
	isbn = {0022-3514$\backslash$r1939-1315},
	issn = {0022-3514},
	journal = {Journal of personality and social psychology},
	keywords = {aspects,based on their intercorrelations,be categorized by arranging,big five,broad do-,e,each encompassing many related,extraversion,facets,five factor model,g,mains,personality,personality trait dimensions can,them into hierarchies,traits},
	number = {5},
	pages = {880--896},
	pmid = {17983306},
	title = {{Between facets and domains: 10 aspects of the Big Five.}},
	volume = {93},
	year = {2007}
}

@article {Eaton&Funder2003,
	author = {Eaton, Leslie G. and Funder, David C.},
	title = {The creation and consequences of the social world: an interactional analysis of extraversion},
	journal = {European Journal of Personality},
	volume = {17},
	number = {5},
	publisher = {John Wiley & Sons, Ltd.},
	issn = {1099-0984},
	doi = {10.1002/per.477},
	pages = {375--395},
	year = {2003},
}

@book{Eysenck1947,
abstract = {This book is the result of a cooperative effort to discover the main dimensions of personality and to define them operationally by means of strict experimental quantitative procedures. About 40 distinct researches were carried out on some 10,000 normal and neurotic subjects by a research team of psychologists and psychiatrists at a war-time neurosis center. A theory of personality organization is proposed. A factor analysis was carried out on the intercorrelations of 39 trait ratings made by psychiatrists on 700 neurotic persons. A number of studies carried out on the physique and constitution of normals and neurotic subjects are reviewed. Ability and efficiency are compared for neurotics and non-neurotics, hysterics and dysthymics. Various types of suggestibility are distinguished and an attempt is made to establish the relation between suggestibility and hypnosis. Various tests were developed and used to provide evidence for the theory that in the appreciation of art and in expression through artistic creation certain personality traits are manifested. It is concluded that the researches have succeeded in isolating 2 main personality dimensions and in discovering a series of tests which make possible quantitative investigations along these 2 dimensions. 708-item bibliography. (PsycINFO Database Record (c) 2016 APA, all rights reserved)},
address = {Oxford,  England},
author = {Eysenck, H J},
booktitle = {Dimensions of personality.},
pages = {xi, 308--xi, 308},
publisher = {Kegan Paul},
title = {{Dimensions of personality.}},
year = {1947}
}

@TechReport{FeGill2018,
	author={Fe, Eduardo and Gill, David and Prowse, Victoria},
	title={{Cognitive Skills and the Development of Strategic Sophistication}},
	institution={Competitive Advantage in the Global Economy (CAGE)},
	year={2019},
	type={CAGE Online Working Paper Series},
	url={https://ideas.repec.org/p/iza/izadps/dp11326.html},
	number={448}
}

@article{Fehr2002,
	abstract = {Human cooperation is an evolutionary puzzle. Unlike other creatures, people frequently cooperate with genetically unrelated strangers, often in large groups, with people they will never meet again, and when reputation gains are small or absent. These patterns of cooperation cannot be explained by the nepotistic motives associated with the evolutionary theory of kin selection and the selfish motives associated with signalling theory or the theory of reciprocal altruism. Here we show experimentally that the altruistic punishment of defectors is a key motive for the explanation of cooperation. Altruistic punishment means that individuals punish, although the punishment is costly for them and yields no material gain. We show that cooperation flourishes if altruistic punishment is possible, and breaks down if it is ruled out. The evidence indicates that negative emotions towards defectors are the proximate mechanism behind altruistic punishment. These results suggest that future study of the evolution of human cooperation should include a strong focus on explaining altruistic punishment.},
	author = {Fehr, Ernst and Gaechter, Simon},
	doi = {10.1038/415137a},
	issn = {1476-4687},
	journal = {Nature},
	number = {6868},
	pages = {137--140},
	title = {{Altruistic punishment in humans}},
	volume = {415},
	year = {2002}
}

@article{fischbacher2007,
	title={z-Tree: Zurich toolbox for ready-made economic experiments},
	author={Fischbacher, Urs},
	journal={Experimental economics},
	volume={10},
	number={2},
	pages={171--178},
	year={2007},
	publisher={Springer}
}

@article{Georganas2015,
author = {Georganas, Sotiris and Healy, Paul J. and Weber, Roberto A.},
doi = {10.1016/j.jet.2015.07.012},
issn = {00220531},
journal = {Journal of Economic Theory},
keywords = {behavioral game theory,cognitive hierarchy,level- k},
pages = {369--400},
publisher = {Elsevier Inc.},
title = {{On the persistence of strategic sophistication}},
volume = {159},
year = {2015}
}

@article{Gill,
author = {Gill, David and Prowse, Victoria},
title = {Cognitive Ability, Character Skills, and Learning to Play Equilibrium: A Level-k Analysis},
journal = {Journal of Political Economy},
volume = {124},
number = {6},
pages = {1619-1676},
year = {2016},
doi = {10.1086/688849},
eprint = {https://doi.org/10.1086/688849}
}

@article{Goldberg1990,
abstract = {In the 45 years since R. B. Cattell (1943, 1945) used English trait terms to begin the formulation of his "description of personality," a number of investigators have proposed an alternative structure based on 5 orthogonal factors. The generality of this 5-factor model is here demonstrated across unusually comprehensive sets of trait terms. In the 1st of 3 studies, 1,431 trait adjectives grouped into 75 clusters were analyzed; virtually identical structures emerged in 10 replications, each based on a different factor-analytic procedure. A 2nd study of 479 common terms grouped into 133 synonym clusters revealed the same structure in 2 samples of self-ratings and in 2 samples of peer ratings. None of the factors beyond the 5th generalized across the samples. In the 3rd study, analyses of 100 clusters derived from 339 trait terms suggest their potential utility as Big-Five markers in future studies. (PsycINFO Database Record (c) 2016 APA, all rights reserved)},
address = {US},
author = {Goldberg, Lewis R},
journal = {Journal of Personality and Social Psychology},
doi = {10.1037/0022-3514.59.6.1216},
isbn = {1939-1315(Electronic),0022-3514(Print)},
keywords = {*Personality Theory,*Personality Traits,Models},
number = {6},
pages = {1216--1229},
publisher = {American Psychological Association},
title = {{An alternative ``description of personality'': The Big-Five factor structure}},
volume = {59},
year = {1990}
}

@article{HALL2008,
title = {{Accuracy of judging others’ traits and states: Comparing mean levels across tests}},
journal = {Journal of Research in Personality},
volume = {42},
number = {6},
pages = {1476-1489},
year = {2008},
issn = {0092-6566},
doi = {10.1016/j.jrp.2008.06.013},
author = {Judith A. Hall and Susan A. Andrzejewski and Nora A. Murphy and Marianne Schmid Mast and Brian A. Feinstein},
keywords = {Interpersonal sensitivity, Personality judgment, Emotion recognition, Accuracy, , Binomial Effect Size Display},
abstract = {Tests of accuracy in interpersonal perception take many forms. Often, such tests use designs and scoring methods that produce overall accuracy levels that cannot be directly compared across tests. Therefore, progress in understanding accuracy levels has been hampered. The present article employed several techniques for achieving score equivalency. Mean accuracy was converted to a common metric, pi [Rosenthal, R., & Rubin, D. B. (1989). Effect size estimation for one-sample multiple-choice-type data: Design, analysis, and meta-analysis. Psychological Bulletin, 106, 332–337] in a database of 109 published results representing tests that varied in terms of scoring method (proportion accuracy versus correlation), content (e.g., personality versus affect), number of response options, item preselection, cue channel (e.g., face versus voice), stimulus duration, and dynamism. Overall, accuracy was midway between guessing level and a perfect score, with accuracy being higher for tests based on preselected than unselected stimuli. When item preselection was held constant, accuracy was equivalent for judging affect and judging personality. However, comparisons must be made with caution due to methodological variations between studies and gaps in the literature.}
}

@article {GatcherScience,
	author = {Herrmann, Benedikt and Th{\"o}ni, Christian and G{\"a}chter, Simon},
	title = {Antisocial Punishment Across Societies},
	volume = {319},
	number = {5868},
	pages = {1362--1367},
	year = {2008},
	doi = {10.1126/science.1153808},
	publisher = {American Association for the Advancement of Science},
	abstract = {We document the widespread existence of antisocial punishment, that is, the sanctioning of people who behave prosocially. Our evidence comes from public goods experiments that we conducted in 16 comparable participant pools around the world. However, there is a huge cross-societal variation. Some participant pools punished the high contributors as much as they punished the low contributors, whereas in others people only punished low contributors. In some participant pools, antisocial punishment was strong enough to remove the cooperation-enhancing effect of punishment. We also show that weak norms of civic cooperation and the weakness of the rule of law in a country are significant predictors of antisocial punishment. Our results show that punishment opportunities are socially beneficial only if complemented by strong social norms of cooperation.},
	issn = {0036-8075},
	eprint = {https://science.sciencemag.org/content/319/5868/1362.full.pdf},
	journal = {Science}
}

@article{Hirsh2009,
	author = {Hirsh, Jacob B and Peterson, Jordan B},
	doi = {10.1016/j.paid.2008.10.006},
	isbn = {0191-8869},
	issn = {01918869},
	journal = {Personality and Individual Differences},
	keywords = {Big Five,Decision-making,Economic psychology,Experimental economics,Personality,Prisoner's dilemma},
	number = {2},
	pages = {254--256},
	pmid = {17147082},
	publisher = {Elsevier Ltd},
	title = {{Extraversion, neuroticism, and the prisoner's dilemma}},
	volume = {46},
	year = {2009}
}

@article{Hoffman1981,
abstract = {Three experiments with 120 college students investigated (a) the role of observational purpose in the tendency to employ trait or goal categories in the organization of behavioral information and (b) the effects of goal-based vs trait-based organization of the information on Ss' ability to recall it. Exp I showed that Ss reading and categorizing a series of episodes for the purpose of recalling either the material or empathizing with the main character organized the episodes primarily in terms of the character's goals. In contrast, Ss whose purpose was either to form a personality impression of the character or to predict her future behavior organized the episodes primarily in terms of her traits. Exp II demonstrated that the categorizations produced by recall-oriented Ss in Exp I facilitated the ability of a new sample of Ss to remember the episodes, relative to the categorizations produced by impression-oriented or control Ss. Exp II provided evidence that the relatively goal-based structure of the recall-oriented categories probably mediated the effects observed in Exp II. (19 ref) (PsycINFO Database Record (c) 2016 APA, all rights reserved)},
address = {US},
author = {Hoffman, Curt and Mischel, Walter and Mazze, Karen},
doi = {10.1037/0022-3514.40.2.211},
issn = {1939-1315(Electronic),0022-3514(Print)},
journal = {Journal of Personality and Social Psychology},
keywords = {*Classification (Cognitive Process),*Impression Formation,*Personality Traits,*Prediction,Recall (Learning)},
number = {2},
pages = {211--225},
publisher = {American Psychological Association},
title = {{The role of purpose in the organization of information about behavior: Trait-based versus goal-based categories in person cognition.}},
volume = {40},
year = {1981}
}

@article{hudak2011,
	title={An interactional approach to conceptualising small talk in medical interactions},
	author={Hudak, Pamela L and Maynard, Douglas W},
	journal={Sociology of health \& illness},
	volume={33},
	number={4},
	pages={634--653},
	year={2011},
	publisher={Wiley Online Library},
	doi ={10.1111/j.1467-9566.2011.01343.x}
}

@article{john1999,
	title={The Big Five trait taxonomy: History, measurement, and theoretical perspectives},
	author={John, Oliver P and Srivastava, Sanjay},
	journal={Handbook of personality: Theory and research},
	volume={2},
	number={1999},
	pages={102--138},
	year={1999},
	publisher={Guilford Press},
	place={New York}
}

@article{Johnson2009,
	abstract = {How do personality measures of suspiciousness correspond to experimental measures of trust? Eighty-two subjects responded in an experimental paradigm that distinguished a suspicious decision-making condition from rational mistrust and risk aversion. Subjects in the Minnesota trust game were anonymously paired and chose between an assured payoff and a payoff determined by a partner or a coin flip. We found that subjects high on the alienation subscale of the multidimensional personality questionnaire (Patrick, Curtin, {\&} Tellegen, 2002; Tellegen {\&} Waller, 2008) were less trusting even when their partner had no monetary incentive to penalize them. However, subjects high on harm avoidance chose the uncertain payoff less when a coin flip determined their payment. These findings suggested that the mental processes associated with suspiciousness were qualitatively different from those related to risk aversion and rational mistrust and served to validate the Minnesota trust game as a measure of individual differences in suspicious decision-making biases. {\textcopyright} 2009 Elsevier Ltd. All rights reserved.},
	author = {Johnson, Melissa K. and Rustichini, Aldo and MacDonald, Angus W.},
	doi = {10.1016/j.paid.2009.01.050},
	isbn = {0191-8869},
	issn = {01918869},
	journal = {Personality and Individual Differences},
	keywords = {Decision-making,Economic decision-making,Multidimensional personality questionnaire,Personality,Risk aversion,Suspiciousness,Trust},
	number = {1},
	pages = {30--35},
	publisher = {Elsevier Ltd},
	title = {{Suspicious personality predicts behavior on a social decision-making task}},
	volume = {47},
	year = {2009}
}

@article{King2017,
abstract = {The purpose of this study was to investigate organizational and occupational homogeneity, compare homogeneity at different levels of composition, and uncover a mechanism for homogeneity.},
author = {King, Danielle D and Ott-Holland, Catherine J and Ryan, Ann Marie and Huang, Jason L and Wadlington, Patrick L and Elizondo, Fabian},
doi = {10.1007/s10869-016-9459-4},
issn = {1573-353X},
journal = {Journal of Business and Psychology},
number = {6},
pages = {641--653},
title = {{Personality Homogeneity in Organizations and Occupations: Considering Similarity Sources}},
volume = {32},
year = {2017}
}

@article{koole2001,
	title={{On the Social Nature of Personality: Effects of Extraversion, Agreeableness, and Feedback About Collective Resource Use on Cooperation in a Resource Dilemma}},
	author={Koole, Sander L and Jager, Wander and van den Berg, Agnes E and Vlek, Charles AJ and Hofstee, Willem KB},
	journal={Personality and Social Psychology Bulletin},
	volume={27},
	number={3},
	pages={289--301},
	year={2001},
	publisher={Sage Publications Sage CA: Thousand Oaks, CA},
	doi = {10.1177/0146167201273003}
}

@article{Krupka2017,
author = {Krupka, Erin L. and Leider, Stephen and Jiang, Ming},
doi = {10.1287/mnsc.2016.2429},
issn = {0025-1909},
journal = {Management Science},
keywords = {behavior and behavioral decision,economics,informal agreements,making,social norms},
number = {6},
pages = {1708--1729},
title = {{A Meeting of the Minds: Informal Agreements and Social Norms}}, 
volume = {63},
year = {2017}
}

@article{Lai2018,
abstract = {Activity participation is essential to the wellbeing of aging adults. Divergent levels of activity participation within aging populations have been explained from diverse perspectives, but the interaction effects of key determinants, such as personality and health, are often ignored. This study examines the effects of extravert personality on aging adults' activity levels by addressing its interaction with perceived physical health and mental health. A sample of 304 adults aged 50 and older was selected using systematic sampling from participants of an institute for promoting active aging at a university in Hong Kong in 2017. Data on socio-demographic characteristics, perceived physical and mental health, extraversion personality traits, and level of activity participation were collected using a telephone survey. Most participants (46.7{\%}) reported moderate activity levels and over a quarter (26.6{\%}) reported high or low activity levels. Multi-nominal logistic regression analyses show that extraversion was associated with an increased likelihood of reporting moderate (OR = 1.85, p = .036) but not high (p {\textgreater} .05) activity levels when adjusted for perceived physical and mental health and socio-demographics, with low activity levels being the constant comparison. Meanwhile, extraversion predicted both moderate (OR = 3.84, p = .014) and high (OR = 5.06, p = .032) activity levels for participants with poor or average perceived mental health. However, the interaction effects of extraversion with perceived physical health or mental health were not significant in predicting either moderate or high activity levels (p {\textgreater} .05). The implications for enhancing activity participation among aging adults are discussed in view of both personality and perceived health status.},
author = {Lai, Daniel W L and Qin, Nan},
doi = {10.1371/journal.pone.0209154},
issn = {1932-6203},
journal = {PloS one},
language = {eng},
month = {dec},
number = {12},
pages = {1–13},
publisher = {Public Library of Science},
title = {{Extraversion personality, perceived health and activity participation among community-dwelling aging adults in Hong Kong}},
volume = {13},
year = {2018}
}

@article{Little2007,
author = {Little, Anthony C. and Perrett, David I.},
title = {Using composite images to assess accuracy in personality attribution to faces},
journal = {British Journal of Psychology},
volume = {98},
number = {1},
pages = {111-126},
doi = {10.1348/000712606X109648},
eprint = {https://onlinelibrary.wiley.com/doi/pdf/10.1348/000712606X109648},
abstract = {Several studies have demonstrated some accuracy in personality attribution using only visual appearance. Using composite images of those scoring high and low on a particular trait, the current study shows that judges perform better than chance in guessing others' personality, particularly for the traits conscientiousness and extraversion. This study also shows that attractiveness, masculinity and age may all provide cues to assess personality accurately and that accuracy is affected by the sex of both of those judging and being judged. Individuals do perform better than chance at guessing another's personality from only facial information, providing some support for the popular belief that it is possible to assess accurately personality from faces.},
year = {2007}
}

@article{lu1991,
	title={Happiness and cooperation},
	author={Lu, Luo and Argyle, Michael},
	journal={Personality and Individual Differences},
	volume={12},
	number={10},
	pages={1019--1030},
	year={1991},
	publisher={Pergamon}
}

@incollection{McCrae1999,
abstract = {States that the Five-Factor Model (FFM) of personality is an empirical generalization about the covariation of personality traits, and proposes that neither the model itself nor the body of research findings with which it is associated constitutes a theory of personality. The authors summarize and elaborate on the Five-Factor Theory (FFT; R. R. McCrae and P. T. Costa, 1996) of personality that represents an effort to construct such a theory that is consistent with current knowledge. FFT is a contemporary version of trait theory, based on the assumptions that people are knowable, rational, variable, and proactive. FFT explains personality functioning as the operation of a universal personality system, with defined categories of variables and classes of dynamic processes that indicate the main causal pathways. The five personality factors—Neuroticism, Extraversion, Openness, Agreeableness, and Conscientiousness—form the nucleus of the system. FFT provides a framework in which to understand the development and operation of psychological mechanisms and the behavior and experience of individuals. (PsycINFO Database Record (c) 2016 APA, all rights reserved)},
address = {New York,  NY,  US},
author = {McCrae, Robert R and {Costa}, Paul T},
booktitle = {Handbook of personality: Theory and research, 2nd ed.},
isbn = {1-57230-483-9 (Hardcover)},
keywords = {Five Factor Personality Model},
pages = {139--153},
publisher = {Guilford Press},
title = {{A Five-Factor theory of personality.}},
year = {1999}
}

@article{mcneil1996problem,
	title={The problem of the non-firing soldier and the non-performing student: Morale explained as the resolution of a game of mixed motives.},
	author={McNeil, Michael Scott},
	year={1995},
	volume={56},
	journal={Dissertation Abstracts International}
}

@article{Mehl2006,
abstract = {To examine the expression of personality in its natural habitat, the authors tracked 96 participants over 2 days using the Electronically Activated Recorder (EAR), which samples snippets of ambient sounds in participants' immediate environments. Participants' Big Five scores were correlated with EAR-derived information on their daily social interactions, locations, activities, moods, and language use; these quotidian manifestations were generally consistent with the trait definitions and (except for Openness) often gender specific. To identify implicit folk theories about daily manifestations of personality, the authors correlated the EAR-derived information with impressions of participants based on their EAR sounds; judges' implicit folk theories were generally accurate (especially for Extraversion) and also partially gender specific. The findings point to the importance of naturalistic observation studies on how personality is expressed and perceived in the natural stream of everyday behavior. (PsycINFO Database Record (c) 2016 APA, all rights reserved)},
author = {Mehl, Matthias R and Gosling, Samuel D and Pennebaker, James W},
journal = {Journal of Personality and Social Psychology},
doi = {10.1037/0022-3514.90.5.862},
isbn = {1939-1315(Electronic),0022-3514(Print)},
keywords = {*Daily Activities,*Folk Psychology,*Personality Theory,Personality},
number = {5},
pages = {862--877},
publisher = {American Psychological Association},
title = {{Personality in its natural habitat: Manifestations and implicit folk theories of personality in daily life.}},
volume = {90},
year = {2006}
}

@article{mills1985,
	title={Conflict-handling and personality dimensions of project-management personnel},
	author={Mills, Joan and Robey, Daniel and Smith, Larry},
	journal={Psychological Reports},
	volume={57},
	number={3\_suppl},
	pages={1135--1143},
	year={1985},
	publisher={SAGE Publications Sage CA: Los Angeles, CA}
}

@article{Moskowitz2016,
abstract = {When people learn about or observe the behaviors of others, they tend to make implicit inferences from these behaviors (e.g., Uleman, Saribay, {\&} Gonzalez, 2008). Such inferences are an essential part of a person's ability to understand his/her environment and to prepare appropriate behavior within that environment. In the present paper, we review the conditions under which people are more likely to make implicit goal inferences versus implicit trait inferences. The distinction between these two ways of understanding the behavior we observe has important consequences for how we make predictions about future behavior, set expectations for our interaction partners, and how we choose to behave. It can determine when we stereotype. However, until now, the literature has focused on trait inference as the dominant way perceivers make sense of their environment, with little discussion of inferences concerning a person's goals. (PsycINFO Database Record (c) 2016 APA, all rights reserved)},
address = {Moskowitz, Gordon B.: Department of Psychology, Lehigh University, Chandler-Ullmann Hall,, Bethlehem, PA, US, 18015, gbm4@lehigh.edu},
author = {Moskowitz, Gordon B and {Olcaysoy Okten}, Irmak},
doi = {10.1111/spc3.12232},
issn = {1751-9004(Electronic)},
journal = {Social and Personality Psychology Compass},
keywords = {*Goals,*Social Interaction,*Sociology,Inference,Stereotyped Behavior},
number = {1},
pages = {64--80},
publisher = {Wiley-Blackwell Publishing Ltd.},
title = {{Spontaneous goal inference (SGI).}},
volume = {10},
year = {2016}
}

@article{Nagel1995,
	ISSN = {00028282},
	URL = {http://www.jstor.org/stable/2950991},
	author = {Rosemarie Nagel},
	journal = {The American Economic Review},
	number = {5},
	pages = {1313-1326},
	publisher = {American Economic Association},
	title = {Unraveling in Guessing Games: An Experimental Study},
	volume = {85},
	year = {1995}
}

@article{Naumann2009,
author = {Laura P. Naumann and Simine Vazire and Peter J. Rentfrow and Samuel D. Gosling},
title ={Personality Judgments Based on Physical Appearance},
journal = {Personality and Social Psychology Bulletin},
volume = {35},
number = {12},
pages = {1661-1671},
year = {2009},
doi = {10.1177/0146167209346309},
note ={PMID: 19762717},
eprint = {https://doi.org/10.1177/0146167209346309},
abstract = { Despite the crucial role of physical appearance in forming first impressions, little research has examined the accuracy of personality impressions based on appearance alone. This study examined the accuracy of observers’ impressions on 10 personality traits based on full-body photographs using criterion measures based on self and peer reports. When targets’ posture and expression were constrained (standardized condition), observers’ judgments were accurate for extraversion, self-esteem, and religiosity. When targets were photographed with a spontaneous pose and facial expression (spontaneous condition), observers’ judgments were accurate for almost all of the traits examined. Lens model analyses demonstrated that both static cues (e.g., clothing style) and dynamic cues (e.g., facial expression, posture) offered valuable personality-relevant information. These results suggest that personality is manifested through both static and expressive channels of appearance, and observers use this information to form accurate judgments for a variety of traits. }
}

@article {Nettle&Liddle2008,
	author = {Nettle, Daniel and Liddle, Bethany},
	title = {Agreeableness is related to social-cognitive, but not social-perceptual, theory of mind},
	journal = {European Journal of Personality},
	volume = {22},
	number = {4},
	publisher = {John Wiley & Sons, Ltd.},
	issn = {1099-0984},
	doi = {10.1002/per.672},
	pages = {323--335},
	keywords = {theory of mind, empathy, empathising, Agreeableness, five-factor model},
	year = {2008}
}

@article{ProtoRustichini,
	author={Proto, Eugenio and Rustichini, Aldo},
	title={{Cooperation and Personality}},
	year=2014,
	institution={University of Warwick, Department of Economics},
	journal={The Warwick Economics Research Paper Series (TWERPS)},
	url={https://ideas.repec.org/p/wrk/warwec/1045.html},
	number={1045}
}

@article{ProtoRustichiniSofianos2019,
author = {Proto, Eugenio and Rustichini, Aldo and Sofianos, Andis},
title = {{Intelligence, Personality, and Gains from Cooperation in Repeated Interactions}},
journal = {Journal of Political Economy},
volume = {127},
number = {3},
pages = {1351-1390},
year = {2019},
doi = {10.1086/701355},
eprint = {https://doi.org/10.1086/701355},
abstract = { We study how intelligence and personality affect the outcomes of groups, focusing on repeated interactions that provide the opportunity for profitable cooperation. Our experimental method creates two groups of subjects who have different levels of certain traits, such as higher or lower levels of Intelligence, Conscientiousness, and Agreeableness, but who are very similar otherwise. Intelligence has a large and positive long-run effect on cooperative behavior. The effect is strong when at the equilibrium of the repeated game there is a trade-off between short-run gains and long-run losses. Conscientiousness and Agreeableness have a natural, significant but transitory effect on cooperation rates.}
}

@article{Pullin2010,
	author = {Patricia Pullin},
	title ={Small Talk, Rapport, and International Communicative Competence: Lessons to Learn From BELF},
	journal = {The Journal of Business Communication (1973)},
	volume = {47},
	number = {4},
	pages = {455-476},
	year = {2010},
	doi = {10.1177/0021943610377307},
	eprint = { https://doi.org/10.1177/0021943610377307}
}

@article{Rammstedt2007,
	author = {Rammstedt, Beatrice and John, Oliver P.},
	doi = {10.1016/j.jrp.2006.02.001},
	isbn = {0092-6566},
	issn = {00926566},
	journal = {Journal of Research in Personality},
	keywords = {Big Five personality dimensions,Five-Factor Model,Reliability,Short measures,Test construction,Validity},
	number = {1},
	pages = {203--212},
	title = {{Measuring personality in one minute or less: A 10-item short version of the Big Five Inventory in English and German}},
	volume = {41},
	year = {2007}
}


@article{Scott2003,
	author={Ross,Scott R. and Rausch,M. K. and Canada, Kelli E.},
	year={2003},
	month={07},
	title={Competition and cooperation in the five-factor model: Individual differences in achievement orientation},
	journal={The Journal of psychology},
	volume={137},
	number={4},
	pages={323-37},
	keywords={Psychology; Psychological tests; Personality; Cooperation; Motivation; Personality Development; Humans; Personality Inventory; Questionnaires; Adult; Female; Male; Factor Analysis, Statistical; Random Allocation; Interpersonal Relations; Competitive Behavior; Cooperative Behavior; Achievement},
	isbn={00223980},
	doi = {10.1080/00223980309600617}
}

@article{Rustichini2016,
	author = {Rustichini, Aldo and DeYoung, Colin G. and Anderson, Jon E. and Burks, Stephen V.},
	doi = {10.1016/j.socec.2016.04.019},
	issn = {22148051},
	journal = {Journal of Behavioral and Experimental Economics },
	keywords = {Decision theory,Heavy truck accident,Job performance,Personality theory,Strategic behavior,Trucker,Truckload,Turnover},
	pages = {122--137},
	publisher = {Elsevier Inc.},
	title = {{Toward the integration of personality theory and decision theory in explaining economic behavior: An experimental investigation}},
	volume = {64},
	year = {2016}
}

@article{preregistration,
author = {Daniel Sgroi},
title = {Theory of mind and strategic decision-making},
url ={http://www.socialscienceregistry.org/trials/2903/history/29367},
year = {2018},
month = {May},
journal = {AEA RCT Registry}
}

@article{Soto2009,
	archivePrefix = {arXiv},
	arxivId = {NIHMS150003},
	author = {Soto, Christopher J. and John, Oliver P.},
	doi = {10.1016/j.jrp.2008.10.002},
	eprint = {NIHMS150003},
	isbn = {00926566},
	issn = {00926566},
	journal = {Journal of Research in Personality},
	keywords = {Big Five Inventory,Facets,Five factor personality model,Hierarchical structure,Personality measures,Test construction},
	number = {1},
	pages = {84--90},
	pmid = {6406},
	publisher = {Elsevier Inc.},
	title = {{Ten facet scales for the Big Five Inventory: Convergence with NEO PI-R facets, self-peer agreement, and discriminant validity}},
	volume = {43},
	year = {2009}
}

@article{SotoJohn2012,
author = {Soto, Christopher J. and John, Oliver P.},
title = {Development of Big Five Domains and Facets in Adulthood: Mean-Level Age Trends and Broadly Versus Narrowly Acting Mechanisms},
journal = {Journal of Personality},
volume = {80},
number = {4},
pages = {881-914},
doi = {10.1111/j.1467-6494.2011.00752.x},
eprint = {https://onlinelibrary.wiley.com/doi/pdf/10.1111/j.1467-6494.2011.00752.x},
abstract = {Abstract Data from a cross-sectional sample (N = 601 men and women) and a longitudinal sample (N = 125 women) were used to test hypotheses about the development of Big Five domains and facets from early adulthood through middle age. Analyses of mean-level age trends indicated that overall Agreeableness and Conscientiousness increased with age and that several facets showed distinctive trends that replicated across the samples. Cross-sectional analyses of trait intercorrelations and covariances indicated that interrelations between the Big Five domains, and between their more specific facets, were quite similar at older versus younger ages. Finally, longitudinal analyses of individual-level changes indicated that (a) different people's personalities changed in markedly different ways; (b) these changes were predominantly independent, rather than correlated, across Big Five domains; and (c) the pattern of change correlations between Big Five facets could be explained by the facets’ interrelations at the first assessment time. Taken together, these results suggest that a complete understanding of personality development requires consideration of facet-level traits and that adult personality development is predominantly influenced by narrowly acting mechanisms that each affect a single Big Five domain, or a small cluster of related facets, rather than by broadly acting mechanisms that simultaneously affect previously independent traits.},
year = {2012}
}

@article{Stahl1994,
	title = "Experimental evidence on players' models of other players",
	journal = "Journal of Economic Behavior \& Organization ",
	volume = "25",
	number = "3",
	pages = "309 - 327",
	year = "1994",
	note = "",
	issn = "0167--2681",
	doi = "10.1016/0167-2681(94)90103-1",
	author = "Dale O. Stahl and Paul W. Wilson",
	keywords = "Game theory",
	keywords = "Laboratory experiments",
	keywords = "Semi-parametric methods "
}

@article{Stahl1995,
title = {{On Players' Models of Other Players: Theory and Experimental Evidence}},
author = {Stahl, Dale and Wilson, Paul},
year = {1995},
journal = {Games and Economic Behavior},
volume = {10},
number = {1},
pages = {218-254},
url = {https://EconPapers.repec.org/RePEc:eee:gamebe:v:10:y:1995:i:1:p:218-254}
}

@article{Stock&Staiger,
	ISSN = {00129682, 14680262},
	URL = {http://www.jstor.org/stable/2171753},
	author = {Douglas Staiger and James H. Stock},
	journal = {Econometrica},
	number = {3},
	pages = {557-586},
	publisher = {[Wiley, Econometric Society]},
	title = {Instrumental Variables Regression with Weak Instruments},
	volume = {65},
	year = {1997}
}

@article{stiller2007,
	title={Perspective-taking and memory capacity predict social network size},
	author={Stiller, James and Dunbar, Robin IM},
	journal={Social Networks},
	volume={29},
	number={1},
	pages={93--104},
	year={2007},
	publisher={Elsevier},
	doi ={10.1016/j.socnet.2006.04.001}
}

@article{Tamir2013,
abstract = {Simulation theories of social cognition suggest that people use their own mental states to understand those of others—particularly similar others. However, perceivers cannot rely solely on self-knowledge to understand another person; they must also correct for differences between the self and others. Here we investigated serial adjustment as a mechanism for correction from self-knowledge anchors during social inferences. In 3 studies, participants judged the attitudes of a similar or dissimilar person and reported their own attitudes. For each item, we calculated the discrepancy between responses for the self and other. The adjustment process unfolds serially, so to the extent that individuals indeed anchor on self-knowledge and then adjust away, trials with a large amount of self–other discrepancy should be associated with longer response times, whereas small self–other discrepancy should correspond to shorter response times. Analyses consistently revealed this positive linear relationship between reaction time and self–other discrepancy, evidence of anchoring-and-adjustment, but only during judgments of similar targets. These results suggest that perceivers mentalize about similar others using the cognitive process of anchoring-and-adjustment. (PsycINFO Database Record (c) 2016 APA, all rights reserved)},
address = {Tamir, Diana I.: Department of Psychology, Harvard University, Northwest Science Building, 52 Oxford Street, Cambridge, MA, US, 02138, dtamir@fas.harvard.edu},
author = {Tamir, Diana I and Mitchell, Jason P},
journal = {Journal of Experimental Psychology: General},
doi = {10.1037/a0028232},
isbn = {1939-2222(Electronic),0096-3445(Print)},
keywords = {*Cognition,*Inference,*Social Cognition,Adjustment,Attitudes,Simulation},
number = {1},
pages = {151--162},
publisher = {American Psychological Association},
title = {{Anchoring and adjustment during social inferences.}},
volume = {142},
year = {2013}
}

@article {Thomas,
	title = {{The Psychology of Coordination and Common Knowledge}},
	journal = {Journal of Personality and Social Psychology},
	volume = {107},
	number = {4},
	year = {2014},
	pages = {657-676},
	author = {Thomas, K. and DeScioli, P. and Sultan Haque, O. and S Pinker},
	doi ={10.1037/a0037037}
}

@article{Thorne1987,
abstract = {In a study of the transactional impact of personality, 52 women were grouped in pairs to get acquainted in two conversations, one with an introvert and one with an extravert. The women were selected from their scores on the Myers-Briggs Type Indicator and were asked to provide accounts of their conversations as they listened to playbacks of their interactions. The conversations were analyzed by a system informed by interactants' accounts. The most distinctive conversational styles occurred in dispositionally matched dyads, with more moderate patterns in mixed dyads: Introverts with introverts engaged in focused problem talk, whereas extraverts with extraverts showed a wider range of topics and more claims of common ground. A qualitative analysis of the accounts suggested that differing assumptions and strategies generated the styles. The findings are discussed in terms of the power of dispositions to create situations—an evocativeness referred to by Murray (1938) as "press"—and for transactional conceptions of introversion and extraversion. (PsycINFO Database Record (c) 2016 APA, all rights reserved)},
author = {Thorne, Avril},
doi = {10.1037/0022-3514.53.4.718},
issn = {1939-1315(Electronic),0022-3514(Print)},
journal = {Journal of Personality and Social Psychology},
number = {4},
pages = {718--726},
publisher = {American Psychological Association},
title = {{The press of personality: A study of conversations between introverts and extraverts.}},
volume = {53},
year = {1987}
}


@article{Tov2016,
author = {Tov, William and Nai, Ze Ling and Lee, Huey Woon},
title = {{Extraversion and Agreeableness: Divergent Routes to Daily Satisfaction With Social Relationships}},
journal = {Journal of Personality},
volume = {84},
number = {1},
pages = {121-134},
doi = {10.1111/jopy.12146},
eprint = {https://onlinelibrary.wiley.com/doi/pdf/10.1111/jopy.12146},
abstract = {Abstract We examined the unique effects of extraversion and agreeableness (and honesty-humility) on everyday satisfaction with family, friends, romantic life, and acquaintances, and explored potential mediators of these effects. Three diary studies (Ns = 206, 139, 185) were conducted on Singaporean university students. In Studies 1 and 2, participants rated their satisfaction with different relationship categories. In Study 3, participants rated their satisfaction and social interactions with 10 target individuals each day for a 1-week period. Both extraversion and agreeableness predicted relationship satisfaction. However, the effect of extraversion was mediated by greater levels of trust in others, whereas the effect of agreeableness was mediated by less frequent negative exchanges (e.g., criticism, perceived anger, and perceived neglect). The effect of honesty-humility on negative exchanges was similar to agreeableness. When both were entered as predictors, only the effect of honesty-humility was significant. We discuss how the processes by which personality affect relationship satisfaction vary depending on the trait as well as the particular measure that is used (IPIP NEO PI-R, California Q-Set, and IPIP-HEXACO).},
year = {2016}
}

@article{Warriner2013,
	author = {Warriner, Amy Beth and Kuperman, Victor and Brysbaert, Marc},
	doi = {10.3758/s13428-012-0314-x},
	isbn = {1554-351X},
	issn = {1554-3528},
	journal = {Behavior Research Methods},
	keywords = {80 and over,Adolescent,Adult,Affect,Aged,Arousal,Arousal: physiology,Crowdsourcing,Crowdsourcing: methods,Databases,Educational Status,Emotions,Emotions: physiology,European Continental Ancestry Group,Factual,Female,Humans,Male,Middle Aged,Reading,Reference Values,Semantics,Sesquiterpenes,Sex Characteristics,Social Dominance,Socioeconomic Factors,Vocabulary,Word Association Tests,Word Association Tests: standards,Young Adult},
	number = {4},
	pages = {1191--1207},
	pmid = {23404613},
	title = {{Norms of valence, arousal, and dominance for 13,915 English lemmas}},
	volume = {45 VN - r},
	year = {2013}
}

@article {Watson&Clark1992,
	author = {Watson, David and Clark, Lee Anna},
	title = {On Traits and Temperament: General and Specific Factors of Emotional Experience and Their Relation to the Five-Factor Model},
	journal = {Journal of Personality},
	volume = {60},
	number = {2},
	publisher = {Blackwell Publishing Ltd},
	issn = {1467-6494},
	doi = {10.1111/j.1467-6494.1992.tb00980.x},
	pages = {441--476},
	year = {1992}
}

@article{Watson1999,
abstract = {D. Watson and A. Tellegen (1985) proposed a "consensual" structure of affect based on J. A. Russell's (1980) circumplex. The authors' review of the literature indicates that this 2-factor model captures robust structural properties of self-rated mood. Nevertheless, the evidence also indicates that the circumplex does not fit the data closely and needs to be refined. Most notably, the model's dimensions are not entirely independent; moreover, with the exception of Pleasantness–Unpleasantness, they are not completely bipolar. More generally, the data suggest a model that falls somewhere between classic simple structure and a true circumplex. The authors then examine two of the dimensions imbedded in this structure, which they label Negative Activation (NA) and Positive Activation (PA). The authors argue that PA and NA represent the subjective components of broader biobehavioral systems of approach and withdrawal, respectively. The authors conclude by demonstrating how this framework helps to clarify various affect-related phenomena, including circadian rhythms, sleep, and the mood disorders. (PsycINFO Database Record (c) 2016 APA, all rights reserved)},
address = {US},
author = {Watson, David and Wiese, David and Vaidya, Jatin and Tellegen, Auke},
doi = {10.1037/0022-3514.76.5.820},
issn = {1939-1315(Electronic),0022-3514(Print)},
journal = {Journal of Personality and Social Psychology},
keywords = {*Emotional States,*Models,*Physiological Correlates,Psychophysiology},
number = {5},
pages = {820--838},
publisher = {American Psychological Association},
title = {{The two general activation systems of affect: Structural findings, evolutionary considerations, and psychobiological evidence.}},
volume = {76},
year = {1999}
}

@article{Graziano1985,
abstract = {Conducted 2 studies to determine whether introverts and extraverts systematically differ in their expectations, recall, and evaluation of social encounter. In Study 1, 102 male undergraduate students (classified as either introvert or extravert based on the Extraversion scale of the Eysenck Personality Questionnaire) evaluated games on rating scales. All Ss rated the competitive game as more arousing and potentially punishing than the cooperative game, but introverts anticipated that the competitive game would be less friendly and likable than did the extraverts. In Study 2, 61 undergraduates believed they would participate in either a cooperative or a competitive game. Ss were shown slides of all other Ss (teammates and opponents), as well as bogus biographical information. Ss were then asked to recall information and evaluate each S on rating scales. Introverts recalled more information about opponents than about their own teammates and rated all Ss less positively during the competitive encounter. For extraverts, this pattern was reversed. Results are discussed in terms of individual differences in the salience of aversiveness in social encounters. (35 ref) (PsycINFO Database Record (c) 2016 APA, all rights reserved)},
address = {US},
author = {Graziano, William G and Feldesman, Alice B and Rahe, Donald F},
doi = {10.1037/0022-3514.49.4.971},
issn = {1939-1315(Electronic),0022-3514(Print)},
journal = {Journal of Personality and Social Psychology},
keywords = {*Expectations,*Extraversion,*Introversion,*Recall (Learning),Social Perception},
number = {4},
pages = {971--980},
publisher = {American Psychological Association},
title = {{Extraversion, social cognition, and the salience of aversiveness in social encounters.}},
volume = {49},
year = {1985}
}


@incollection{ragansmaltalk2014,
author = {Ragan, Sandra},
year = {2014},
month = {06},
pages = {289-307},
title = {{Sociable talk in women's health care contexts: two forms of non-medical talk}},
isbn = {9781315838328},
doi = {10.4324/9781315838328-15},
booktitle = {Small Talk},
publisher ={Routledge},
editor={Coupland, J}
}


@article {Charness&Dufwenberg2006,
	author = {Charness, Gary and Dufwenberg, Martin},
	title = {Promises and Partnership},
	journal = {Econometrica},
	volume = {74},
	number = {6},
	publisher = {Blackwell Publishing Ltd},
	issn = {1468-0262},
	doi = {10.1111/j.1468-0262.2006.00719.x},
	pages = {1579--1601},
	keywords = {Promises, partnership, guilt aversion, psychological game theory, beliefs, trust, lies, social preferences, behavioral economics, hidden action},
	year = {2006}
}


@article{Cooper1992,
abstract = {[We present experimental evidence on nonbinding, preplay communication in bilateral coordination games. To evaluate the effect of "cheap talk," we consider two communication structures (one-way and two-way communication) and two types of coordination games (one with a cooperative strategy and a second in which one strategy is less "risky"). In games with a cooperative strategy, one-way communication increases play of the Pareto-dominant equilibrium relative to the no communication baseline; two-way communication does not always decrease the frequency of coordination failures. In the second type of game, two-way communication always leads to the Pareto-dominant Nash equilibrium, while one-way communication does not.]},
author = {Cooper, Russell and DeJong, Douglas V and Forsythe, Robert and Ross, Thomas W},
doi = {10.2307/2118488},
issn = {00335533, 15314650},
journal = {The Quarterly Journal of Economics},
month = {jun},
number = {2},
pages = {739--771},
publisher = {Oxford University Press},
title = {{Communication in Coordination Games}},
url = {http://www.jstor.org/stable/2118488},
volume = {107},
year = {1992}
}


@Inbook{John2003Raven,
author="Raven, John",
editor="McCallum, R. Steve",
title="Raven Progressive Matrices",
bookTitle="Handbook of Nonverbal Assessment",
year="2003",
publisher="Springer US",
address="Boston, MA",
pages="223--237",
abstract="The Raven Progressive Matrices (RPM) tests measure ``general cognitive ability'' or, better, eductive, or ``meaning making,'' ability (Raven, Raven, {\&} Court, 1998a,2000). The term ``eductive'' comes from the Latin root educere, which means, ``to draw out.'' The basic version of the test, known as the Standard Progressive Matrices (or SPM), consists of five sets of items of the kind shown in Figures 11.1 and 11.2. Within each set, the items become progressively more difficult. At the beginning of each set, the items, although easy again, follow a different logic. The sets in turn become progressively more difficult. The five sets offer those taking the test five opportunities to become familiar with the method of thought required to solve the problems. In addition to the Standard series, there is the Coloured Progressive Matrices (CPM), which is designed to spread the scores of children and less able adults and the Advanced Progressive Matrices (APM), developed to spread the scores of the top 20{\%} of the population.",
doi="10.1007/978-1-4615-0153-4_11"
}


@article{ProtoSgroi2019,
title = {{Happiness, cooperation and language}},
journal = {Journal of Economic Behavior \& Organization},
volume = {168},
pages = {209-228},
year = {2019},
issn = {0167-2681},
doi = {10.1016/j.jebo.2019.10.006},
url = {https://www.sciencedirect.com/science/article/pii/S0167268119303130},
author = {Eugenio Proto and Daniel Sgroi and Mahnaz Nazneen},
keywords = {Positive mood, Affect, Happiness, Mood induction procedures, Cooperation, Repeated Prisoner’s Dilemma, Social preferences, Social dilemmas, Cognitive skills, Productivity, Inward-orientation, Language analysis},
abstract = {According to existing research across several disciplines (management, psychology, economics and neuroscience), positive mood can have positive effects, engendering more altruistic, open and helpful behaviour, but can also work through a more negative channel by inducing inward-orientation, assertiveness, and reduced use of information. This leaves the impact on cooperation in interactive and strategic situations unclear. We find evidence from 490 participants in a laboratory experiment suggesting that participants in an induced positive mood cooperate less in a repeated Prisoner’s Dilemma than participants in a neutral setting. This is robust to the number of repetitions or the inclusion of pre-play communication. In order to understand why positive mood might damage the propensity to cooperate, we conduct a language analysis of the pre-play communication between players. This analysis indicates that subjects in a more positive mood use more inward-oriented and more negative language.}
}


@article{HillsProtoSgroi2019,
abstract = {In addition to improving quality of life, higher subjective wellbeing leads to fewer health problems and higher productivity, making subjective wellbeing a focal issue among researchers and governments. However, it is difficult to estimate how happy people were during previous centuries. Here we show that a method based on the quantitative analysis of natural language published over the past 200 years captures reliable patterns in historical subjective wellbeing. Using sentiment analysis on the basis of psychological valence norms, we compute a national valence index for the United Kingdom, the United States, Germany and Italy, indicating relative happiness in response to national and international wars and in comparison to historical trends in longevity and gross domestic product. We validate our method using Eurobarometer survey data from the 1970s and demonstrate robustness using words with stable historical meanings, diverse corpora (newspapers, magazines and books) and additional word norms. By providing a window on quantitative historical psychology, this approach could inform policy and economic history.},
author = {Hills, Thomas T and Proto, Eugenio and Sgroi, Daniel and Seresinhe, Chanuki Illushka},
doi = {10.1038/s41562-019-0750-z},
issn = {2397-3374},
journal = {Nature Human Behaviour},
number = {12},
pages = {1271--1275},
title = {{Historical analysis of national subjective wellbeing using millions of digitized books}},
url = {https://doi.org/10.1038/s41562-019-0750-z},
volume = {3},
year = {2019}
}


@incollection{Krauss1998,
abstract = {Focuses on the role of language use in several areas of interest to social psychologists. Specifically, this chapter reviews theory and research in the following areas of social psychology: interpersonal communication, coverbal behavior, culture and cognition, attitude change, interpersonal relations, intergroup perception, social identity, and gender. (PsycInfo Database Record (c) 2020 APA, all rights reserved)},
address = {New York,  NY,  US},
author = {Krauss, Robert M and Chiu, Chi-Yue},
booktitle = {The handbook of social psychology},
isbn = {0-19-521376-9 (Hardcover)},
keywords = {*Attitude Change,*Human Sex Differences,*Interpersonal Interaction,*Language,*Social Psychology,Cognition,Culture (Anthropological),Nonverbal Communication,Social Identity,Social Perception},
pages = {41--88},
publisher = {McGraw-Hill},
editor ={D. T. Gilbert and S. T. Fiske and G. Lindzey},
title = {{Language and social behavior}},
edition ={4},
volume ={2},
year = {1998}
}

@article{ash2021gender,
  title={{Gender attitudes in the judiciary: Evidence from us circuit courts}},
  author={Ash, Elliott and Chen, Daniel L and Ornaghi, Arianna},
  journal={Center for Law \& Economics Working Paper Series},
  volume ={2019},
  number={02},
  year={2021},
  publisher={Center for Law \& Economics, ETH Zurich},
  doi ={10.3929/ethz-b-000472797}
}

@article{Allcott2014,
Author = {Allcott, Hunt and Rogers, Todd},
Title = {{The Short-Run and Long-Run Effects of Behavioral Interventions: Experimental Evidence from Energy Conservation}},
Journal = {American Economic Review},
Volume = {104},
Number = {10},
Year = {2014},
Month = {October},
Pages = {3003-37},
DOI = {10.1257/aer.104.10.3003}
}


@article{Shleifer2010,
    author = {Gennaioli, Nicola and Shleifer, Andrei},
    title = {{What Comes to Mind}},
    journal = {The Quarterly Journal of Economics},
    volume = {125},
    number = {4},
    pages = {1399-1433},
    year = {2010},
    abstract = {We present a model of intuitive inference, called “local thinking,” in which an agent combines data received from the external world with information retrieved from memory to evaluate a hypothesis. In this model, selected and limited recall of information follows a version of the representativeness heuristic. The model can account for some of the evidence on judgment biases, including conjunction and disjunction fallacies, but also for several anomalies related to demand for insurance.},
    issn = {0033-5533},
    doi = {10.1162/qjec.2010.125.4.1399}
}

@article {Slater2003,
	Title = {{A test of conversational and testimonial messages versus didactic presentations of nutrition information}},
	Author = {Slater, Michael D and Buller, David B and Waters, Emily and Archibeque, Margarita and LeBlanc, Michelle},
	DOI = {10.1016/s1499-4046(06)60056-0},
	Number = {5},
	Volume = {35},
	Year = {2003},
	Journal = {Journal of nutrition education and behavior},
	ISSN = {1499-4046},
	Pages = {255—259},
	Abstract = {OBJECTIVE:Conversational and testimonial approaches to presenting messages relevant to fruit and vegetable consumption were compared with a traditional didactic message. DESIGN:A Greco-Latin square, within-subjects experimental design was employed with 3 formats and 3 topics. SETTING:Community centers. PARTICIPANTS:Thirty-one ethnically diverse adults. INTERVENTION:Presented conversational, testimonial, and didactic nutrition messages. VARIABLES MEASURED:Believability, clarity, and perceived usefulness of messages presented; identification with sources in message; and self-efficacy with respect to produce consumption. ANALYSIS:Analysis of variance. RESULTS:Conversational formats were perceived as more believable than the control newsletter article. No differences were found with respect to clarity, usefulness, or self-efficacy. Identification with characters did significantly interact with message format in predicting the message assessment variables. However, the conversation and testimonial versions did not increase identification with persons in the message over the didactic presentation. CONCLUSIONS AND IMPLICATIONS:Audience response to narrative messages is contingent upon identification with persons portrayed in the message. The results underscore the need for careful pretesting of involvement with the story and identification with persons portrayed to maximize the effectiveness of narrative messages in health interventions.},
	URL = {https://doi.org/10.1016/s1499-4046(06)60056-0},
}

@article{Shiller2017,
 ISSN = {00028282, 19447981},
 URL = {http://www.jstor.org/stable/44251584},
 abstract = {This address considers the epidemiology of narratives relevant to economic fluctuations. The human brain has always been highly tuned toward narratives, whether factual or not, to justify ongoing actions, even such basic actions as spending and investing. Stories motivate and connect activities to deeply felt values and needs. Narratives "go viral" and spread far, even worldwide, with economic impact. The 1920-1921 Depression, the Great Depression of the 1930s, the so-called Great Recession of 2007-2009, and the contentious political-economic situation of today are considered as the results of the popular narratives of their respective times. Though these narratives are deeply human phenomena that are difficult to study in a scientific manner, quantitative analysis may help us gain a better understanding of these epidemics in the future.},
 author = {Robert J. Shiller},
 journal = {The American Economic Review},
 number = {4},
 pages = {967--1004},
 publisher = {American Economic Association},
 title = {{Narrative Economics}},
 volume = {107},
 year = {2017}
}

@InProceedings{McQuiggan2008,
author="McQuiggan, Scott W.
and Rowe, Jonathan P.
and Lee, Sunyoung
and Lester, James C.",
editor="Woolf, Beverley P.
and A{\"i}meur, Esma
and Nkambou, Roger
and Lajoie, Susanne",
title="Story-Based Learning: The Impact of Narrative on Learning Experiences and Outcomes",
booktitle="Intelligent Tutoring Systems",
year="2008",
publisher="Springer Berlin Heidelberg",
address="Berlin, Heidelberg",
pages="530--539",
abstract="Within the intelligent tutoring systems community, narrative is emerging as an effective medium for contextualizing learning. To date, relatively few empirical studies have been conducted to assess learning in narrative-centered learning environments. In this paper, we investigate the effect of narrative on learning experiences and outcomes. We present results from an experiment conducted with eighth-grade middle school students interacting with a narrative-centered learning environment in the domain of microbiology. The study found that students do exhibit learning gains, that those gains are less than those produced by traditional instructional approaches, but that the motivational benefits of narrative-centered learning with regard to self-efficacy, presence, interest, and perception of control are substantial.",
isbn="978-3-540-69132-7"
}

@article{HAFNERREAD2019info,
title = {{Exploring the role of normative, financial and environmental information in promoting uptake of energy efficient technologies}},
journal = {Journal of Environmental Psychology},
volume = {63},
pages = {26-35},
year = {2019},
issn = {0272-4944},
doi = {10.1016/j.jenvp.2019.03.004},
author = {Hafner, Rebecca  and Elmes, David  and Read, Daniel  and White, Mathew P.},
keywords = {Environmental behaviour, Decision-making, Social norms, Feedback frames, Behaviour change, Energy efficient technologies},
abstract = {The potential of normative and feedback (financial vs. environmental) information in guiding pro-environmental decision-making behaviour was explored in a 2 × 2 (plus control) choice experiment. Using the context of home heating, 599 non-student participants from the UK general public were asked to choose between a standard heating system (a gas boiler) and a relatively more-energy efficient option (a heat pump). In line with evidence for the energy efficiency gap for sustainable innovations, there was low uptake of the heat pump (32.5\%) in the control condition where no frame information was provided. Yet, in both conditions where normative information was provided, respondents were significantly more likely (vs. control) to choose the heat pump (financial + norm OR 3.63; 95\% CIs 2.13,6.19; environmental + norm OR 3.09; 95\% CIs 1.67,4.79), advancing understanding of normative social influence in the context of pro-environmental purchase behaviour. When normative information was not provided, only financial (OR 2.82; 95\% CIs 1.67,4.79) but not environmental (OR 1.33; 95\% CIs 0.78,2.26), feedback was associated with a significantly greater likelihood of heat pump choice. The main effect of normative information was replicated for behavioural intentions (though only for homeowners), but there was no norm-feedback interaction (regardless of homeownership). The implications for researchers looking to promote ‘green’ choice in the context of new technology adoption are discussed.}
}


@article{HafnerElmesRead2019,
title = {{Promoting behavioural change to reduce thermal energy demand in households: A review}},
journal = {Renewable and Sustainable Energy Reviews},
volume = {102},
pages = {205-214},
year = {2019},
issn = {1364-0321},
doi = {10.1016/j.rser.2018.12.004},
author = {Rebecca J. Hafner and David Elmes and Daniel Read},
keywords = {Behavioural science, Sustainability, Energy-efficient technology, Demand reduction, Behaviour change, Choice optimisation},
abstract = {A reduction in thermal energy consumption in buildings is vital for achieving the reductions in carbon dioxide (CO2) emissions that are part of EU-2050 targets. A key challenge faced by behavioural scientists is to understand what encourages people to adopt more efficient ways of achieving a satisfactory thermal experience. We review the psychological barriers to reducing thermal energy demand in the context of energy-efficient technology adoption, and discuss ways these barriers may be overcome. The barriers include: demand on cognitive resources due to decision complexity; tendency to procrastinate and discount future consequences; deferral to simplifying strategies including repeating past experience and copying the behaviour of others; the desire to act in ways that maintain a positive self-image; and inertia due to fear of regret that one's decision might be ‘wrong’. We discuss behavioural approaches to overcome these barriers, such as emphasising public choice of “green” technology, reframing of benefits, simplifying and optimising the choice environment, focusing on symbolic attributes of new technologies, and changing the temporal structure of costs and benefits. We provide a framework of suggestions for future research which together constitute an important first step in informing behaviour change efforts designed to reduce thermal energy consumption in households.}
}
