# Supplementary material for: The role of personality beliefs and “small talk” in strategic behaviour
Source: PLoS One. 2022 Sep 2;17(9):e0269523. doi: 10.1371/journal.pone.0269523 (PMC9438804; doi:10.1371/journal.pone.0269523)
Supplement: S2 File — (ZIP) [file pone.0269523.s002.zip › additional_ref.bib]

@article{ProtoSgroi2019,
title = {{Happiness, cooperation and language}},
journal = {Journal of Economic Behavior \& Organization},
volume = {168},
pages = {209-228},
year = {2019},
issn = {0167-2681},
doi = {10.1016/j.jebo.2019.10.006},
url = {https://www.sciencedirect.com/science/article/pii/S0167268119303130},
author = {Eugenio Proto and Daniel Sgroi and Mahnaz Nazneen},
keywords = {Positive mood, Affect, Happiness, Mood induction procedures, Cooperation, Repeated Prisoner’s Dilemma, Social preferences, Social dilemmas, Cognitive skills, Productivity, Inward-orientation, Language analysis},
abstract = {According to existing research across several disciplines (management, psychology, economics and neuroscience), positive mood can have positive effects, engendering more altruistic, open and helpful behaviour, but can also work through a more negative channel by inducing inward-orientation, assertiveness, and reduced use of information. This leaves the impact on cooperation in interactive and strategic situations unclear. We find evidence from 490 participants in a laboratory experiment suggesting that participants in an induced positive mood cooperate less in a repeated Prisoner’s Dilemma than participants in a neutral setting. This is robust to the number of repetitions or the inclusion of pre-play communication. In order to understand why positive mood might damage the propensity to cooperate, we conduct a language analysis of the pre-play communication between players. This analysis indicates that subjects in a more positive mood use more inward-oriented and more negative language.}
}


@article{HillsProtoSgroi2019,
abstract = {In addition to improving quality of life, higher subjective wellbeing leads to fewer health problems and higher productivity, making subjective wellbeing a focal issue among researchers and governments. However, it is difficult to estimate how happy people were during previous centuries. Here we show that a method based on the quantitative analysis of natural language published over the past 200 years captures reliable patterns in historical subjective wellbeing. Using sentiment analysis on the basis of psychological valence norms, we compute a national valence index for the United Kingdom, the United States, Germany and Italy, indicating relative happiness in response to national and international wars and in comparison to historical trends in longevity and gross domestic product. We validate our method using Eurobarometer survey data from the 1970s and demonstrate robustness using words with stable historical meanings, diverse corpora (newspapers, magazines and books) and additional word norms. By providing a window on quantitative historical psychology, this approach could inform policy and economic history.},
author = {Hills, Thomas T and Proto, Eugenio and Sgroi, Daniel and Seresinhe, Chanuki Illushka},
doi = {10.1038/s41562-019-0750-z},
issn = {2397-3374},
journal = {Nature Human Behaviour},
number = {12},
pages = {1271--1275},
title = {{Historical analysis of national subjective wellbeing using millions of digitized books}},
url = {https://doi.org/10.1038/s41562-019-0750-z},
volume = {3},
year = {2019}
}


@incollection{Krauss1998,
abstract = {Focuses on the role of language use in several areas of interest to social psychologists. Specifically, this chapter reviews theory and research in the following areas of social psychology: interpersonal communication, coverbal behavior, culture and cognition, attitude change, interpersonal relations, intergroup perception, social identity, and gender. (PsycInfo Database Record (c) 2020 APA, all rights reserved)},
address = {New York,  NY,  US},
author = {Krauss, Robert M and Chiu, Chi-Yue},
booktitle = {The handbook of social psychology},
isbn = {0-19-521376-9 (Hardcover)},
keywords = {*Attitude Change,*Human Sex Differences,*Interpersonal Interaction,*Language,*Social Psychology,Cognition,Culture (Anthropological),Nonverbal Communication,Social Identity,Social Perception},
pages = {41--88},
publisher = {McGraw-Hill},
editor ={D. T. Gilbert and S. T. Fiske and G. Lindzey},
title = {{Language and social behavior}},
edition ={4},
volume ={2},
year = {1998}
}

@article{ash2021gender,
  title={{Gender attitudes in the judiciary: Evidence from us circuit courts}},
  author={Ash, Elliott and Chen, Daniel L and Ornaghi, Arianna},
  journal={Center for Law \& Economics Working Paper Series},
  volume ={2019},
  number={02},
  year={2021},
  publisher={Center for Law \& Economics, ETH Zurich},
  doi ={10.3929/ethz-b-000472797}
}

@article{Allcott2014,
Author = {Allcott, Hunt and Rogers, Todd},
Title = {{The Short-Run and Long-Run Effects of Behavioral Interventions: Experimental Evidence from Energy Conservation}},
Journal = {American Economic Review},
Volume = {104},
Number = {10},
Year = {2014},
Month = {October},
Pages = {3003-37},
DOI = {10.1257/aer.104.10.3003}
}


@article{Shleifer2010,
    author = {Gennaioli, Nicola and Shleifer, Andrei},
    title = {{What Comes to Mind}},
    journal = {The Quarterly Journal of Economics},
    volume = {125},
    number = {4},
    pages = {1399-1433},
    year = {2010},
    abstract = {We present a model of intuitive inference, called “local thinking,” in which an agent combines data received from the external world with information retrieved from memory to evaluate a hypothesis. In this model, selected and limited recall of information follows a version of the representativeness heuristic. The model can account for some of the evidence on judgment biases, including conjunction and disjunction fallacies, but also for several anomalies related to demand for insurance.},
    issn = {0033-5533},
    doi = {10.1162/qjec.2010.125.4.1399}
}

@article {Slater2003,
	Title = {{A test of conversational and testimonial messages versus didactic presentations of nutrition information}},
	Author = {Slater, Michael D and Buller, David B and Waters, Emily and Archibeque, Margarita and LeBlanc, Michelle},
	DOI = {10.1016/s1499-4046(06)60056-0},
	Number = {5},
	Volume = {35},
	Year = {2003},
	Journal = {Journal of nutrition education and behavior},
	ISSN = {1499-4046},
	Pages = {255—259},
	Abstract = {OBJECTIVE:Conversational and testimonial approaches to presenting messages relevant to fruit and vegetable consumption were compared with a traditional didactic message. DESIGN:A Greco-Latin square, within-subjects experimental design was employed with 3 formats and 3 topics. SETTING:Community centers. PARTICIPANTS:Thirty-one ethnically diverse adults. INTERVENTION:Presented conversational, testimonial, and didactic nutrition messages. VARIABLES MEASURED:Believability, clarity, and perceived usefulness of messages presented; identification with sources in message; and self-efficacy with respect to produce consumption. ANALYSIS:Analysis of variance. RESULTS:Conversational formats were perceived as more believable than the control newsletter article. No differences were found with respect to clarity, usefulness, or self-efficacy. Identification with characters did significantly interact with message format in predicting the message assessment variables. However, the conversation and testimonial versions did not increase identification with persons in the message over the didactic presentation. CONCLUSIONS AND IMPLICATIONS:Audience response to narrative messages is contingent upon identification with persons portrayed in the message. The results underscore the need for careful pretesting of involvement with the story and identification with persons portrayed to maximize the effectiveness of narrative messages in health interventions.},
	URL = {https://doi.org/10.1016/s1499-4046(06)60056-0},
}

@article{Shiller2017,
 ISSN = {00028282, 19447981},
 URL = {http://www.jstor.org/stable/44251584},
 abstract = {This address considers the epidemiology of narratives relevant to economic fluctuations. The human brain has always been highly tuned toward narratives, whether factual or not, to justify ongoing actions, even such basic actions as spending and investing. Stories motivate and connect activities to deeply felt values and needs. Narratives "go viral" and spread far, even worldwide, with economic impact. The 1920-1921 Depression, the Great Depression of the 1930s, the so-called Great Recession of 2007-2009, and the contentious political-economic situation of today are considered as the results of the popular narratives of their respective times. Though these narratives are deeply human phenomena that are difficult to study in a scientific manner, quantitative analysis may help us gain a better understanding of these epidemics in the future.},
 author = {Robert J. Shiller},
 journal = {The American Economic Review},
 number = {4},
 pages = {967--1004},
 publisher = {American Economic Association},
 title = {{Narrative Economics}},
 volume = {107},
 year = {2017}
}

@InProceedings{McQuiggan2008,
author="McQuiggan, Scott W.
and Rowe, Jonathan P.
and Lee, Sunyoung
and Lester, James C.",
editor="Woolf, Beverley P.
and A{\"i}meur, Esma
and Nkambou, Roger
and Lajoie, Susanne",
title="Story-Based Learning: The Impact of Narrative on Learning Experiences and Outcomes",
booktitle="Intelligent Tutoring Systems",
year="2008",
publisher="Springer Berlin Heidelberg",
address="Berlin, Heidelberg",
pages="530--539",
abstract="Within the intelligent tutoring systems community, narrative is emerging as an effective medium for contextualizing learning. To date, relatively few empirical studies have been conducted to assess learning in narrative-centered learning environments. In this paper, we investigate the effect of narrative on learning experiences and outcomes. We present results from an experiment conducted with eighth-grade middle school students interacting with a narrative-centered learning environment in the domain of microbiology. The study found that students do exhibit learning gains, that those gains are less than those produced by traditional instructional approaches, but that the motivational benefits of narrative-centered learning with regard to self-efficacy, presence, interest, and perception of control are substantial.",
isbn="978-3-540-69132-7"
}

@article{HAFNERREAD2019info,
title = {{Exploring the role of normative, financial and environmental information in promoting uptake of energy efficient technologies}},
journal = {Journal of Environmental Psychology},
volume = {63},
pages = {26-35},
year = {2019},
issn = {0272-4944},
doi = {10.1016/j.jenvp.2019.03.004},
author = {Hafner, Rebecca  and Elmes, David  and Read, Daniel  and White, Mathew P.},
keywords = {Environmental behaviour, Decision-making, Social norms, Feedback frames, Behaviour change, Energy efficient technologies},
abstract = {The potential of normative and feedback (financial vs. environmental) information in guiding pro-environmental decision-making behaviour was explored in a 2 × 2 (plus control) choice experiment. Using the context of home heating, 599 non-student participants from the UK general public were asked to choose between a standard heating system (a gas boiler) and a relatively more-energy efficient option (a heat pump). In line with evidence for the energy efficiency gap for sustainable innovations, there was low uptake of the heat pump (32.5\%) in the control condition where no frame information was provided. Yet, in both conditions where normative information was provided, respondents were significantly more likely (vs. control) to choose the heat pump (financial + norm OR 3.63; 95\% CIs 2.13,6.19; environmental + norm OR 3.09; 95\% CIs 1.67,4.79), advancing understanding of normative social influence in the context of pro-environmental purchase behaviour. When normative information was not provided, only financial (OR 2.82; 95\% CIs 1.67,4.79) but not environmental (OR 1.33; 95\% CIs 0.78,2.26), feedback was associated with a significantly greater likelihood of heat pump choice. The main effect of normative information was replicated for behavioural intentions (though only for homeowners), but there was no norm-feedback interaction (regardless of homeownership). The implications for researchers looking to promote ‘green’ choice in the context of new technology adoption are discussed.}
}


@article{HafnerElmesRead2019,
title = {{Promoting behavioural change to reduce thermal energy demand in households: A review}},
journal = {Renewable and Sustainable Energy Reviews},
volume = {102},
pages = {205-214},
year = {2019},
issn = {1364-0321},
doi = {10.1016/j.rser.2018.12.004},
author = {Rebecca J. Hafner and David Elmes and Daniel Read},
keywords = {Behavioural science, Sustainability, Energy-efficient technology, Demand reduction, Behaviour change, Choice optimisation},
abstract = {A reduction in thermal energy consumption in buildings is vital for achieving the reductions in carbon dioxide (CO2) emissions that are part of EU-2050 targets. A key challenge faced by behavioural scientists is to understand what encourages people to adopt more efficient ways of achieving a satisfactory thermal experience. We review the psychological barriers to reducing thermal energy demand in the context of energy-efficient technology adoption, and discuss ways these barriers may be overcome. The barriers include: demand on cognitive resources due to decision complexity; tendency to procrastinate and discount future consequences; deferral to simplifying strategies including repeating past experience and copying the behaviour of others; the desire to act in ways that maintain a positive self-image; and inertia due to fear of regret that one's decision might be ‘wrong’. We discuss behavioural approaches to overcome these barriers, such as emphasising public choice of “green” technology, reframing of benefits, simplifying and optimising the choice environment, focusing on symbolic attributes of new technologies, and changing the temporal structure of costs and benefits. We provide a framework of suggestions for future research which together constitute an important first step in informing behaviour change efforts designed to reduce thermal energy consumption in households.}
}
